# Supplementary material for: Changes in insecticide resistance and host range performance of planthoppers artificially selected to feed on resistant rice
Source: Crop Prot. 2020 Jan;127:104963. doi: 10.1016/j.cropro.2019.104963 (PMC6894310; doi:10.1016/j.cropro.2019.104963)
Supplement: Multimedia component 2 [file mmc2.xml]

<?xml version="1.0" encoding="utf-8" standalone="no"?>
<data>
  <datasets>
    <author>f.g.horgan@gmail.com;f.horgan@ecolaverna.org</author>
    <type>0</type>
    <dataset>
      <value>4</value>
      <reason>Data will be made available on request</reason>
      <comments />
    </dataset>
  </datasets>
</data>
